# Supplementary material for: Long-Term Outcomes of Surgical Aortic Valve Replacement in Patients with Rheumatoid Arthritis
Source: J Clin Med. 2021 Jun 4;10(11):2492. doi: 10.3390/jcm10112492 (PMC8200235; doi:10.3390/jcm10112492)
Supplement: Supplementary file 1 [file jcm-10-02492-s001.zip]

Archive with 1 entries (1 files):
- jcm-1216545-supplementary.pdf
